# Supplementary material for: Pharmacological Characterization of Low Molecular Weight Biased Agonists at the Follicle Stimulating Hormone Receptor
Source: Int J Mol Sci. 2021 Sep 12;22(18):9850. doi: 10.3390/ijms22189850 (PMC8469697; doi:10.3390/ijms22189850)
Supplement: Supplementary file 1 [file ijms-22-09850-s001.zip]

Archive with 23 entries (22 files):
- Supplementary figure legends_De Pascali et al..pdf
- Supplementary figures_De Pascali et al_/
- Supplementary figures_De Pascali et al_/Suppl. Fig. 1.tiff
- Supplementary figures_De Pascali et al_/Suppl. Fig. 10.tiff
- Supplementary figures_De Pascali et al_/Suppl. Fig. 2.tiff
- Supplementary figures_De Pascali et al_/Suppl. Fig. 3.tiff
- Supplementary figures_De Pascali et al_/Suppl. Fig. 4.tiff
- Supplementary figures_De Pascali et al_/Suppl. Fig. 5.tiff
- Supplementary figures_De Pascali et al_/Suppl. Fig. 6.tiff
- Supplementary figures_De Pascali et al_/Suppl. Fig. 7.tiff
- Supplementary figures_De Pascali et al_/Suppl. Fig. 8.tiff
- Supplementary figures_De Pascali et al_/Suppl. Fig. 9.tiff
- Supplementary figures_De Pascali et al_/Suppl. Tab. 1.tiff
- Supplementary figures_De Pascali et al_/Suppl. Tab. 10.tiff
- Supplementary figures_De Pascali et al_/Suppl. Tab. 11.tiff
- Supplementary figures_De Pascali et al_/Suppl. Tab. 2.tiff
- Supplementary figures_De Pascali et al_/Suppl. Tab. 3.tiff
- Supplementary figures_De Pascali et al_/Suppl. Tab. 4.tiff
- Supplementary figures_De Pascali et al_/Suppl. Tab. 5.tiff
- Supplementary figures_De Pascali et al_/Suppl. Tab. 6.tiff
- Supplementary figures_De Pascali et al_/Suppl. Tab. 7.tiff
- Supplementary figures_De Pascali et al_/Suppl. Tab. 8.tiff
- Supplementary figures_De Pascali et al_/Suppl. Tab. 9.tiff
